# Supplementary material for: Phylotranscriptomics unveil a Paleoproterozoic-Mesoproterozoic origin and deep relationships of the Viridiplantae
Source: Nat Commun. 2023 Sep 11;14:5542. doi: 10.1038/s41467-023-41137-5 (PMC10495350; doi:10.1038/s41467-023-41137-5)
Supplement: Supplementary file 4 — Supplementary Data 1 [file 41467_2023_41137_MOESM4_ESM.xlsx]

## Sheet: nuclear dataset
Class	Order	Species	Abbreviation	Type	Source	Reference
Pedinophyceae	Pedinomonadales	Pedinomonas minor	RRSV	Transcriptome	1KP	reference1
Pedinophyceae	Pedinomonadales	Chlorochytridion tuberculata	PUAN	Transcriptome	1KP	reference1
Chlorodendrophyceae	Chlorodendrales	Tetraselmis striata	Tstr	Genome	JGI phycocosm	reference2
Chlorodendrophyceae	Chlorodendrales	Scherffelia dubia	FMVB	Transcriptome	1KP	reference1
Chlorophyceae	Sphaeropleales	Chromochloris zofingiensis	Czof	Genome	phytozome	reference3
Chlorophyceae	Sphaeropleales	Monoraphidium neglectum	Mneg	Genome	JGI phycocosm	reference4
Chlorophyceae	Sphaeropleales	Tetradesmus obliquus	Sobl	Genome	JGI phycocosm	reference5
Chlorophyceae	Chlamydomonadales	Chlamydomonas reinhardtii	Crei	Genome	phytozome	reference6
Chlorophyceae	Chlamydomonadales	Dunaliella salina	Dsal	Genome	phytozome	reference7
Chlorophyceae	Chlamydomonadales	Volvox carteri	Vcar	Genome	phytozome	reference8
Chlorophyceae	Chaetophorales	Aphanochaete repens	IJMT	Transcriptome	1KP	reference1
Trebouxiophyceae	Chlorellales	Chlorella variabilis	Cvar	Genome	JGI phycocosm	reference9
Trebouxiophyceae	Trebouxiales	Botryococcus braunii	Bbra	Genome	phytozome	reference10
Trebouxiophyceae	Trebouxiales	Trebouxia arboricola	NKXU	Transcriptome	1KP	reference1
Trebouxiophyceae	Trebouxiophyceae incertae sedis	Coccomyxa subellipsoidea	Csub	Genome	JGI phycocosm	reference11
Trebouxiophyceae	Prasiolales	Prasiola crispa	WCLV	Transcriptome	1KP	reference1
Ulvophyceae	Bryopsidales	Caulerpa lentillifera	Clen	Genome	JGI phycocosm	reference12
Ulvophyceae	Bryopsidales	Ostreobium quekettii	Ostr	Genome	https://doi.org/10.5281/zenodo.4391443	reference13
Ulvophyceae	Ulvales	Ulva mutabilis	Umut	Genome	JGI phycocosm	reference14
Ulvophyceae	Ulvales	Ulvella endozoica	OQON	Transcriptome	1KP	reference1
Ulvophyceae	Cladophorales	Cladophora glomerata	VBLH	Transcriptome	1KP	reference1
Ulvophyceae	Trentepohliales	Trentepohlia annulata	NATT	Transcriptome	1KP	reference1
Ulvophyceae	Ulotrichales	Acrosiphonia sp. SAG 127.80	JIWJ	Transcriptome	1KP	reference1
Ulvophyceae	Ulotrichales	Planophila laetevirens	CBNG	Transcriptome	1KP	reference1
Palmophyllophyceae	Prasinococcales	Prasinococcus capsulatus	PCap	Transcriptome	MMETSP0941	reference15
Prasinodermatophyceae	Prasinodermatales	Prasinoderma coloniale	Pcol	Genome	JGI phycocosm	reference16
Prasinodermatophyceae	Prasinodermatales	Prasinoderma singularis	PSin	Transcriptome	MMETSP1315	reference15
Prasinodermatophyceae	Prasinodermatales	Prasinoderma sp. NBRC102842	XJGM	Transcriptome	1KP	reference1
Mamiellophyceae	Mamiellales	Bathycoccus prasinos	Bpra	Genome	JGI phycocosm	reference17
Mamiellophyceae	Mamiellales	Ostreococcus lucimarinus	Oluc	Genome	phytozome	reference18
Mamiellophyceae	Mamiellales	Ostreococcus tauri	Otau	Genome	JGI phycocosm	reference18,19
Mamiellophyceae	Mamiellales	Mantoniella antarctica	MAnt	Transcriptome	MMETSP1106	reference15
Mamiellophyceae	Mamiellales	Mantoniella squamata	QXSZ	Transcriptome	1KP	reference1
Mamiellophyceae	Mamiellales	Micromonas commoda	Mcom	Genome	phytozome	reference20
Mamiellophyceae	Mamiellales	Micromonas pusilla	Mpus	Genome	phytozome	reference20
Mamiellophyceae	Monomastigales	Monomastix opisthostigma	BTFM	Transcriptome	1KP	reference1
Mamiellophyceae	Dolichomastigales	Crustomastix stigmatica	CSti	Transcriptome	MMETSP0803	reference15
Mamiellophyceae	Dolichomastigales	Dolichomastix tenuilepis	DTen	Transcriptome	MMETSP0033	reference15
Pyramimonadophyceae	Pseudoscourfieldiales	Pseudoscourfieldia marina	JMTE	Transcriptome	1KP	reference1
Pyramimonadophyceae	Pseudoscourfieldiales	Pycnococcus provasolii	PPro	Transcriptome	MMETSP1316	reference15
Pyramimonadophyceae	Pyramimonadales	Pterosperma sp. CCMP1384	PTer	Transcriptome	MMETSP1438	reference15
Pyramimonadophyceae	Pyramimonadales	Cymbomonas sp. M3265	XIVI	Transcriptome	1KP	reference1
Pyramimonadophyceae	Pyramimonadales	Pyramimonas obovata	PObo	Transcriptome	MMETSP1169	reference15
Pyramimonadophyceae	Pyramimonadales	Pyramimonas parkeae	TNAW	Transcriptome	1KP	reference1
Pyramimonadophyceae	Pyramimonadales	Polyblepharides amylifera	PAmy	Transcriptome	MMETSP1081	reference15
Nephroselmidophyceae	Nephroselmidales	Nephroselmis olivacea	MMKU	Transcriptome	1KP	reference1
Nephroselmidophyceae	Nephroselmidales	Nephroselmis pyriformis	NPyr	Transcriptome	MMETSP0034	reference15
Chloropicophyceae	Chloropicales	Chloropicon laureae	CLau	Transcriptome	MMETSP1311	reference15
Chloropicophyceae	Chloropicales	Chloropicon primus	Cpri	Genome	JGI phycocosm	reference21
Chloropicophyceae	Chloropicales	Chloroparvula japonica	CJap	Transcriptome	MMETSP1310	reference15
Picocystophyceae	Picocystales	Picocystis salinarum	TGNL	Transcriptome	1KP	reference1
Picocystophyceae	Picocystales	Picocystis salinarum	Psal	Transcriptome	MMETSP0807	reference15
Picocystophyceae	Picocystales	Picocystis sp. CCMP3087	Pico	Transcriptome	https://doi.org/10.5061/dryad.7wm37pvnv	reference22
Chlorokybophyceae	Chlorokybales	Chlorokybus atmophyticus	Catm	Genome	JGI phycocosm	reference23
Mesostigmatophyceae	Mesostigmatales	Mesostigma viride	Mvir	Genome	JGI phycocosm	reference24
Klebsormidiophyceae	Klebsormidiales	Klebsormidium nitens	Knit	Genome	JGI phycocosm	reference25
Charophyceae	Charales	Chara braunii	Cbra	Genome	JGI phycocosm	reference26
Coleochaetophyceae	Coleochaetales	Coleochaete irregularis	QPDY	Transcriptome	1KP	reference1
Coleochaetophyceae	Chaetosphaeridiales	Chaetosphaeridium globosum	DRGY	Transcriptome	1KP	reference1
Zygnematophyceae	Desmidiales	Penium margaritaceum	Pmar	Genome	http://bioinfo.bti.cornell.edu/cgi-bin/Penium/download.cgi	reference27
Zygnematophyceae	Zygnematales	Mesotaenium endlicherianum	Mend	Genome	JGI phycocosm	reference28
Zygnematophyceae	Spirogloeales	Spirogloea muscicola	Smus	Genome	https://figshare.com/articles/Genomes_of_subaerial_Zygnematophyceae_provide_insights_into_land_plant_evolution/9911876/1	reference28
Anthocerotopsida	Anthocerotales	Anthoceros angustus	Ppat	Genome	https://datadryad.org/stash/dataset/doi:10.5061/dryad.msbcc2ftv	reference29
Bryopsida	Funariales	Physcomitrella patens	Aang	Genome	phytozome	reference30
Marchantiopsida	Marchantiales	Marchantia polymorpha	Mpol	Genome	phytozome	reference31
Glaucophyceae	Glaucocystales	Cyanophora paradoxa	Cyan	Genome	JGI phycocosm	reference32
Glaucophyceae	Gloeochaetales	Gloeochaete wittrockiana	PQED	Transcriptome	1KP	reference1
Bangiophyceae	Bangiales	Porphyra umbilicalis	Pumb	Genome	phytozome	reference33
Bangiophyceae	Bangiales	Pyropia yezoensis	Pyez	Genome	JGI phycocosm	reference34
Florideophyceae	Gigartinales	Chondrus crispus	Ccri	Genome	JGI phycocosm	reference35
Cyanidiophyceae	Cyanidioschyzonales	Cyanidioschyzon merolae	Cyme	Genome	NCBI GCA_000091205.1 ASM9120v1	reference36
Rhodelphidophyceae	Rhodelphidales	Rhodelphis marinus	Rmar	Transcriptome	https://doi.org/10.5061/dryad.tr6d8q2	reference37
1. One Thousand Plant Transcriptomes Initiative. One thousand plant transcriptomes and the phylogenomics of green plants. Nature 574, 679–685 (2019).
2. Steadman Tyler, C. R. et al. High-quality draft genome sequence of the green alga Tetraselmis striata (Chlorophyta) generated from PacBio sequencing. Microbiol. Resour. Announc. 8, e00780-19 (2019).
3. Roth, M. S. et al. Chromosome-level genome assembly and transcriptome of the green alga Chromochloris zofingiensis illuminates astaxanthin production. Proc. Natl. Acad. Sci. 114, E4296–E4305 (2017).
4. Bogen, C. et al. Reconstruction of the lipid metabolism for the microalga Monoraphidium neglectum from its genome sequence reveals characteristics suitable for biofuel production. BMC Genomics 14, 926 (2013).
5. Carreres, B. M. et al. Draft genome sequence of the oleaginous green alga Tetradesmus obliquus UTEX 393. Genome Announc. 5, e01449-16 (2017).
6. Merchant, S. S. et al. The Chlamydomonas genome reveals the evolution of key animal and plant functions. Science 318, 245–250 (2007).
7. Polle, J. E. W. et al. Draft nuclear genome sequence of the halophilic and beta-carotene-accumulating green alga Dunaliella salina strain CCAP19/18. Genome Announc. 5, e01105-17 (2017).
8. Prochnik, S. E. et al. Genomic analysis of organismal complexity in the multicellular green alga Volvox carteri. Science 329, 223–226 (2010).
9. Blanc, G. et al. The Chlorella variabilis NC64A genome reveals adaptation to photosymbiosis, coevolution with viruses, and cryptic sex. Plant Cell 22, 2943–2955 (2010).
10. Browne, D. R. et al. Draft nuclear genome sequence of the liquid hydrocarbon–accumulating green microalga Botryococcus braunii race B (Showa). Genome Announc. 5, e00215-17 (2017).
11. Blanc, G. et al. The genome of the polar eukaryotic microalga Coccomyxa subellipsoidea reveals traits of cold adaptation. Genome Biol. 13, R39 (2012).
12. Arimoto, A. et al. A siphonous macroalgal genome suggests convergent functions of homeobox genes in algae and land plants. DNA Res. 26, 183–192 (2019).
13. Iha, C. et al. Genomic adaptations to an endolithic lifestyle in the coral-associated alga Ostreobium. Curr. Biol. 31, 1393-1402.e5 (2021).
14. De Clerck, O. et al. Insights into the evolution of multicellularity from the sea lettuce genome. Curr. Biol. 28, 2921-2933.e5 (2018).
15. Keeling, P. J. et al. The Marine Microbial Eukaryote Transcriptome Sequencing Project (MMETSP): illuminating the functional diversity of eukaryotic life in the oceans through transcriptome sequencing. PLoS Biol. 12, e1001889 (2014).
16. Li, L. et al. The genome of Prasinoderma coloniale unveils the existence of a third phylum within green plants. Nat. Ecol. Evol. 4, 1220–1231 (2020).
17. Moreau, H. et al. Gene functionalities and genome structure in Bathycoccus prasinos reflect cellular specializations at the base of the green lineage. Genome Biol. 13, R74 (2012).
18. Palenik, B. et al. The tiny eukaryote Ostreococcus provides genomic insights into the paradox of plankton speciation. Proc. Natl. Acad. Sci. 104, 7705–7710 (2007).
19. Blanc-Mathieu, R. et al. An improved genome of the model marine alga Ostreococcus tauri unfolds by assessing Illumina de novo assemblies. BMC Genomics 15, 1103 (2014).
20. Worden, A. Z. et al. Green evolution and dynamic adaptations revealed by genomes of the marine picoeukaryotes Micromonas. Science 324, 268–272 (2009).
21. Lemieux, C., Turmel, M., Otis, C. & Pombert, J.-F. A streamlined and predominantly diploid genome in the tiny marine green alga Chloropicon primus. Nat. Commun. 10, 4061 (2019).
22. Nelson, D. R. et al. Large-scale genome sequencing reveals the driving forces of viruses in microalgal evolution. Cell Host Microbe 29, 250-266.e8 (2021).
23. Wang, S. et al. Genomes of early-diverging streptophyte algae shed light on plant terrestrialization. Nat. Plants 6, 95–106 (2020).
24. Liang, Z. et al. Mesostigma viride genome and transcriptome provide insights into the origin and evolution of Streptophyta. Adv. Sci. 7, 1901850 (2020).
25. Hori, K. et al. Klebsormidium flaccidum genome reveals primary factors for plant terrestrial adaptation. Nat. Commun. 5, 3978 (2014).
26. Nishiyama, T. et al. The Chara genome: secondary complexity and implications for plant terrestrialization. Cell 174, 448-464.e24 (2018).
27. Jiao, C. et al. The Penium margaritaceum genome: hallmarks of the origins of land plants. Cell 181, 1097-1111.e12 (2020).
28. Cheng, S. et al. Genomes of subaerial Zygnematophyceae provide insights into land plant evolution. Cell 179, 1057-1067.e14 (2019).
29. Zhang, J. et al. The hornwort genome and early land plant evolution. Nat. Plants 6, 107–118 (2020).
30. Lang, D. et al. The Physcomitrella patens chromosome-scale assembly reveals moss genome structure and evolution. Plant J. 93, 515–533 (2018).
31. Bowman, J. L. et al. Insights into land plant evolution garnered from the Marchantia polymorpha genome. Cell 171, 287-304.e15 (2017).
32. Price, D. C. et al. Cyanophora paradoxa genome elucidates origin of photosynthesis in algae and plants. Science 335, 843–847 (2012).
33. Brawley, S. H. et al. Insights into the red algae and eukaryotic evolution from the genome of Porphyra umbilicalis (Bangiophyceae, Rhodophyta). Proc. Natl. Acad. Sci. 114, (2017).
34. Nakamura, Y. et al. The first symbiont-free genome sequence of marine red alga, Susabi-nori (Pyropia yezoensis). PLoS ONE 8, e57122 (2013).
35. Collén, J. et al. Genome structure and metabolic features in the red seaweed Chondrus crispus shed light on evolution of the Archaeplastida. Proc. Natl. Acad. Sci. 110, 5247–5252 (2013).
36. Nozaki, H. et al. A 100%-complete sequence reveals unusually simple genomic features in the hot-spring red alga Cyanidioschyzon merolae. BMC Biol. 5, 28 (2007).
37. Gawryluk, R. M. R. et al. Non-photosynthetic predators are sister to red algae. Nature 572, 240–243 (2019).

## Sheet: plastid dataset
Class	Order	Species	Abbreviation	Type	Source
Pedinophyceae	Pedinomonadales	Pedinomonas minor	Pmin	Genome	NC_016733.1
Pedinophyceae	Pedinomonadales	Pedinomonas tuberculata	Ptub	Genome	NC_025530.1
Pedinophyceae	Pedinomonadales	Pedinophyceae sp. YPF-701	Pedi	Genome	KY347917.1
Chlorodendrophyceae	Chlorodendrales	Scherffelia dubia	Sdub	Genome	NC_029807.1
Chlorodendrophyceae	Chlorodendrales	Tetraselmis sp. CCMP 881	Tetr	Genome	KU167097.1
Chlorophyceae	Sphaeropleales	Scenedesmus obliquus UTEX393	Sobl	Genome	NC_008101.1
Chlorophyceae	Sphaeropleales	Chromochloris zofingiensis	Czof	Genome	NC_029672.1
Chlorophyceae	Chlamydomonadales	Dunaliella salina	Dsal	Genome	NC_016732.1
Chlorophyceae	Chlamydomonadales	Chlamydomonas reinhardtii	Crei	Genome	NC_005353.1
Chlorophyceae	Chlamydomonadales	Volvox africanus	Vafr	Genome	NC_039755.1
Chlorophyceae	Chaetophorales	Aphanochaete confervicola	Acon	Genome	NC_047441.1
Chlorophyceae	Chaetophorales	Chaetophoropsis polyrhiza	Cpol	Genome	NC_047431.1
Chlorophyceae	Chaetopeltidales	Floydiella terrestris	Fter	Genome	NC_014346.1
Trebouxiophyceae	Trebouxiales	Botryococcus braunii	Bbra	Genome	NC_025545.1
Trebouxiophyceae	Trebouxiales	Symbiochloris handae	Shan	Genome	NC_025524.1
Trebouxiophyceae	Chlorellales	Chlorella variabilis	Cvar	Genome	NC_015359.1
Trebouxiophyceae	Chlorellales	Parachlorella kessleri	Pkess	Genome	NC_012978.1
Trebouxiophyceae	Prasiolales	Stichococcus bacillaris	Sbac	Genome	NC_025527.1
Trebouxiophyceae	Prasiolales	Koliella longiseta	Klon	Genome	NC_025531.1
Trebouxiophyceae	Trebouxiophyceae ordo incertae sedis	Coccomyxa sp. C-169	Cocc	Genome	NC_015084.1
Ulvophyceae	Bryopsidales	Caulerpa lentillifera	Clen	Genome	NC_039377.1
Ulvophyceae	Bryopsidales	Ostreobium quekettii	Oque	Genome	NC_030629.1
Ulvophyceae	Ulvales	Ulva mutabilis	Umut	Genome	NC_043860.1
Ulvophyceae	Ulvales	Pseudendoclonium akinetum	Paki	Genome	NC_008114.1
Ulvophyceae	Ulotrichales	Trichosarcina mucosa	Tmuc	Genome	NC_034709.1
Ulvophyceae	Ulotrichales	Capsosiphon fulvescens	Cful	Genome	NC_039920.1
Palmophyllophyceae	Prasinococcales	Prasinococcus capsulatus	CCMP1194	Genome	KJ746597.1
Palmophyllophyceae	Palmophyllales	Palmophyllum crassum	Pcra	Genome	NC_033387.1
Palmophyllophyceae	Palmophyllales	Verdigellas peltata	Vpel	Genome	NC_030220.1
Prasinodermatophyceae	Prasinodermatales	Prasinoderma coloniale	Pcol	Genome	NC_024817.1
Prasinodermatophyceae	Prasinodermatales	Prasinophyceae sp. MBIC10622	MBIC10622	Genome	KJ746602.1
Mamiellophyceae	Mamiellales	Bathycoccus prasinos	Bpra	Genome	NC_024811.1
Mamiellophyceae	Mamiellales	Ostreococcus tauri	Otau	Genome	NC_008289.1
Mamiellophyceae	Mamiellales	Micromonas commoda	Mcom	Genome	NC_012575.1
Mamiellophyceae	Monomastigales	Monomastix sp. OKE-1	Mono	Genome	NC_012101.1
Mamiellophyceae	Dolichomastigales	Microrhizoidea pickettheapsiorum	Mpic	Genome	NC_044704.1
Pyramimonadophyceae	Pseudoscourfieldiales	Pycnococcus provasolii	Ppro	Genome	NC_012097.1
Pyramimonadophyceae	Pyramimonadales	Cymbomonas tetramitiformis	Ctet	Genome	NC_030169.1
Pyramimonadophyceae	Pyramimonadales	Pyramimonas parkeae	Ppar	Genome	NC_012099.1
Nephroselmidophyceae	Nephroselmidales	Nephroselmis astigmatica	Nast	Genome	NC_024829.1
Nephroselmidophyceae	Nephroselmidales	Nephroselmis olivacea	Noli	Genome	NC_000927.1
Chloropicophyceae	Chloropicales	Chloropicon primus	Cpri	Genome	KJ746601.1
Chloropicophyceae	Chloropicales	Chloropicon laureae	Clau	Genome	NC_042484.1
Chloropicophyceae	Chloropicales	Chloroparvula japonica	Cjap	Genome	NC_042487.1
Picocystophyceae	Picocystales	Picocystis salinarum	Psal	Genome	NC_024828.1
Chlorokybophyceae	Chlorokybales	Chlorokybus atmophyticus	Catm	Genome	NC_008822.1
Mesostigmatophyceae	Mesostigmatales	Mesostigma viride	Mvir	Genome	NC_002186.1
Klebsormidiophyceae	Klebsormidiales	Klebsormidium flaccidum	Kfla	Genome	NC_024167.1
Charophyceae	Charales	Chara vulgaris	Cvul	Genome	NC_008097.1
Coleochaetophyceae	Coleochaetales	Coleochaete scutata	Cscu	Genome	NC_030358.1
Coleochaetophyceae	Chaetosphaeridiales	Chaetosphaeridium globosum	Cglo	Genome	NC_004115.1
Zygnematophyceae	Desmidiales	Cosmarium botrytis	Cbot	Genome	NC_030357.1
Zygnematophyceae	Desmidiales	Staurastrum punctulatum	Spun	Genome	NC_008116.1
Zygnematophyceae	Zygnematales	Mesotaenium endlicherianum	Mend	Genome	NC_024169.1
Zygnematophyceae	Zygnematales	Spirogyra maxima	Smax	Genome	NC_030355.1
Bryopsida	Funariales	Physcomitrella patens	Ppat	Genome	NC_037465.1
Anthocerotopsida	Anthocerotales	Anthoceros formosae	Afor	Genome	NC_004543.1
Marchantiopsida	Marchantiales	Marchantia polymorpha	Mpol	Genome	NC_037507.1
Glaucophyceae	Glaucocystales	Cyanophora paradoxa	Cyan	Genome	NC_001675.1
Glaucophyceae	Gloeochaetales	Gloeochaete wittrockiana	Glwi	Genome	NC_040153.1
Florideophyceae	Gigartinales	Chondrus crispus	Ccri	Genome	NC_020795.1
Bangiophyceae	Bangiales	Porphyra umbilicalis	Pumb	Genome	NC_035573.1
Cyanidiophyceae	Cyanidioschyzonales	Cyanidioschyzon merolae	Cyme	Genome	NC_004799.1
